# Supplementary material for: Exogenous Serotonin (5-HT) Promotes Mesocotyl and Coleoptile Elongation in Maize Seedlings under Deep-Seeding Stress through Enhancing Auxin Accumulation and Inhibiting Lignin Formation
Source: Int J Mol Sci. 2023 Dec 2;24(23):17061. doi: 10.3390/ijms242317061 (PMC10707020; doi:10.3390/ijms242317061)
Supplement: Supplementary file 1 [file ijms-24-17061-s001.zip]

Archive with 1 entries (1 files):
- ijms-2701912-supplementary.pdf
